# Supplementary material for: Spatial and Temporal Heterogeneity in High-Grade Serous Ovarian Cancer: A Phylogenetic Analysis
Source: PLoS Med. 2015 Feb 24;12(2):e1001789. doi: 10.1371/journal.pmed.1001789 (PMC4339382; doi:10.1371/journal.pmed.1001789)
Supplement: S1 Data — (ZIP) [file pmed.1001789.s001.zip]

Archive with 1 entries (1 files):
- S1_Data.RData
